# Supplementary material for: Dataset of transcriptional landscape of B cell early activation
Source: Genom Data. 2015 Jun 12;5:238–40. doi: 10.1016/j.gdata.2015.06.007 (PMC4583667; doi:10.1016/j.gdata.2015.06.007)
Supplement: Supplementary file 1 — Supplementary material 1. [file mmc1.zip › bed2cov.R]

#Following conversion of read bam files to a bed file with "bamToBed" from bedtools. 
#Make coverage file for reads. 

library(IRanges)
library(rtracklayer)
require(BSgenome.Mmusculus.UCSC.mm9)
genome <- Mmusculus

readBED_min <- function(file_path) {
        bed <- read.delim(file_path, skip=1,header=F, colClasses=c("character", "integer", "integer", "NULL", "NULL", "character"))
        names(bed) <- c("chr", "start", "stop", "strand")
        bed
}

BED2Ranged <- function(bed, extension_length=NULL, genome_name) {
        # convert from BED format's 0-based coordinates to 1-based
        bed$start <- bed$start + 1

        # extend fragments
        if(!is.null(extension_length)) {
                pos <- which(bed$strand == "+")
                neg <- which(bed$strand == "-")
                bed[pos,]$stop  <- bed[pos,]$start + extension_length - 1
                bed[neg,]$start <- bed[neg,]$stop - extension_length + 1
        }

        # discard fragments that extend beyond the chromosome
        skip <- with(bed, which(start < 1 | stop > seqlengths(genome)[as.character(chr)]))
	    if(length(skip) > 0) {
        #       message(id, " - Warning: removed ", length(skip), " read(s) due to chromosome boundary:")
        #       skipped <- bed[skip,1:4]
        #       skipped$chr <- paste(id, "\t", skipped$chr, sep="")
        #       names(skipped)[1] <- paste(id, "\tchr",sep="")
        #       write.table(skipped, row.names=F, col.names=T, sep="\t", quote=F)
                bed <- bed[-skip,]
        }

        #message(id, "Converting to ranges...")
        ranges(RangedData(IRanges(start=bed$start, end=bed$stop), space=bed$chr, universe=genome_name))
}

bed_file <- "subject.bed"
ext_length <- 150
bed <- readBED_min(bed_file)
bed.ranged <- BED2Ranged(bed, ext_length, "genome_name")
coverage.list <- coverage(bed.ranged, width=as.list(seqlengths(genome))[names(bed.ranged)])
SUBJECT <- coverage.list
save(SUBJECT,file="SUBJECT_150_cov.RData")
