# Supplementary material for: Dataset of transcriptional landscape of B cell early activation
Source: Genom Data. 2015 Jun 12;5:238–40. doi: 10.1016/j.gdata.2015.06.007 (PMC4583667; doi:10.1016/j.gdata.2015.06.007)
Supplement: Supplementary file 2 — Supplementary material 2. [file mmc2.zip › cov2rpm.R]

#Following "bed2cov.R" production of coverage file
#Produces a reads-per-million normalized coverage file and bedgraph file

library(chipseq)
library(rtracklayer)

cov2rpm <- function(s1, readLen, label){
  chrs <- names(s1)
  nreads <- 0
  cat("count reads\n")
  for( i in 1:length(chrs) ){
     nreads <- nreads + sum(s1[[i]])/readLen
  }
  cat("Number of Reads:", nreads, "\n")
  # create empty Rle List
  rpm <- RleList();

  # loop through all chromosomes
  for( i in 1:length(chrs) ){
     cat("processing ", chrs[i], "\n");
     chrCov <- as.vector(s1[[i]])
     b <- 0
     ws <- 1
     chrlen <- length(chrCov)
     nwindows <- as.integer(chrlen/ws)
     rpmvals <- rep(NA, nwindows)
     cat(nwindows, "to process\n")
     flush.console();
     # if ws is less than readLength, divide by ws
     for(j in 1:nwindows){
        a <- b + 1
        b <- a + ws - 1
        rpmvals[j] <- signif(10^6 * sum(chrCov[a:b])/ws/nreads,10)
        #if(! j %% 100000){
        #  cat(chrs[i], j, "windows", "\n");
        #  flush.console();
        #}
     }
     rpm[[i]] <- Rle(rpmvals, rep(ws, nwindows))
  }
  names(rpm) <- chrs
  filename <- paste(label, "_", readLen, "_rpm_", ws, ".RData", sep="")
  save(rpm,file=filename)

  filename <- paste(label, "_", readLen, "_rpm_", ws, ".bedGraph", sep="")
  export(rpm, filename)
}


load(file="SUBJECT_150_cov.RData")
cov2rpm(SUBJECT,150,"SUBJECT")
rm(SUBJECT)
