# Supplementary material for: Dataset of transcriptional landscape of B cell early activation
Source: Genom Data. 2015 Jun 12;5:238–40. doi: 10.1016/j.gdata.2015.06.007 (PMC4583667; doi:10.1016/j.gdata.2015.06.007)
Supplement: Supplementary file 3 — Supplementary material 3. [file mmc3.zip]

Archive with 1 entries (1 files):
- R.prep_tss_matrix
