# Supplementary material for: Dataset of transcriptional landscape of B cell early activation
Source: Genom Data. 2015 Jun 12;5:238–40. doi: 10.1016/j.gdata.2015.06.007 (PMC4583667; doi:10.1016/j.gdata.2015.06.007)
Supplement: Supplementary file 3 — Supplementary material 3. [file mmc3.zip › R.prep_tss_matrix]

#Generates a matrix of coverage values surrounding transcription start sites
#Currently requires R v2.11

library(IRanges)


#headings from annotation-biotype file
#tr_id   gn_id   gn_name chrom   strand  start   stop    gn_biotype

anno <- read.table("mm9_phog_ens_67_with_biotype.txt",header=T)
anno <- transform(anno, chrom = paste("chr", chrom, sep=""))

#mm9.chrom.sizes file 
b <- read.table("mm9.chrom.sizes",stringsAsFactors=F)

#Bin size is the resolution of the matrix
bin_size = 1

#Flanking distance on each side of transcription start site
flank = 10000

#Discard features that are too close to chromosome ends
g <- data.frame()
for(i in 1:nrow(b))
{
        a0 <- subset(anno,chrom %in% b[i,]$V1)
        a0$dist <- b[i,]$V2 - a0$stop
        g <- rbind(g,a0)
}
anno <- subset(g,dist > flank)


#Collect the rpm.RData output from cov2rpm.R 
rpm <- get(load("SUBJECT_150_rpm_1.RData"))

anno <- transform(anno, range.start = ifelse(strand == 1, start - flank, stop - flank),
                        range.end   = ifelse(strand == 1, start + flank - 1, stop + flank - 1))

anno_full <- subset(anno, chrom %in% names(rpm))


#### Positive strand
anno <- subset(anno_full,strand == "1")
anno <- anno[order(anno$chrom,anno$start),]
query.ranges <- RangedData(IRanges(start=anno$range.start, end=anno$range.end),space=anno$chrom)
query.df <- as.data.frame(query.ranges)
sample.cov <- rpm
sample.cov <- sample.cov[sort(names(sample.cov))]
sample.cov <- sample.cov[names(sample.cov) %in% names(query.ranges)]
sample.view <- RleViewsList(rleList=sample.cov, rangesList=ranges(query.ranges))
sample.view.num <- viewApply(sample.view,function(df) as.numeric(df),simplify=F)
sample.mat <- matrix(unlist(unlist(sample.view.num)),ncol=(flank*2/bin_size),byrow=T)
qmat_pos <- sample.mat
rownames(qmat_pos) <- anno$tr_id
qmat_pos_fname <- paste("this_pos","tss_rpm",flank,bin_size,"RData",sep="_")
save(qmat_pos,file=qmat_pos_fname)

rm(anno)
rm(sample.view)
rm(sample.view.num)
rm(sample.mat)

#### Negative strand
anno <- subset(anno_full,strand == "-1")
anno <- anno[order(anno$chrom,anno$stop),]
query.ranges <- RangedData(IRanges(start=anno$range.start, end=anno$range.end),space=anno$chrom)
query.df <- as.data.frame(query.ranges)
sample.cov <- rpm
sample.cov <- sample.cov[sort(names(sample.cov))]
sample.cov <- sample.cov[names(sample.cov) %in% names(query.ranges)]
sample.view <- RleViewsList(rleList=sample.cov, rangesList=ranges(query.ranges))
sample.view.num<- viewApply(sample.view,function(df) as.numeric(df),simplify=F)
sample.mat <- matrix(unlist(unlist(sample.view.num)),ncol=flank*2/bin_size,byrow=T)
qmat_neg <- sample.mat
rownames(qmat_neg) <- anno$tr_id
qmat_neg_fname <- paste("this_neg","tss_rpm",flank,bin_size,"RData",sep="_")
save(qmat_neg,file=qmat_neg_fname)


#### Combine strands
pos <- qmat_pos
neg <- qmat_neg
neg.row.names <- rownames(neg)
neg_rev <- matrix(rev(neg),ncol=flank*2,byrow=F)
rownames(neg_rev) <- neg.row.names
all <- rbind(pos,neg_rev)
all_fname <- paste("all","tss_matrix",flank,bin_size,"RData",sep="_")
save(all,file=all_fname)
