# Supplementary material for: Dataset of transcriptional landscape of B cell early activation
Source: Genom Data. 2015 Jun 12;5:238–40. doi: 10.1016/j.gdata.2015.06.007 (PMC4583667; doi:10.1016/j.gdata.2015.06.007)
Supplement: Supplementary file 4 — Supplementary material 4. [file mmc4.zip › R.plot_tss_matrix]

#This script will serve to make a histogram of reads around the TSS

#Collect reads flanking the TSS (output from R.prep_tss_matrix)
rest <- get(load("/pol2_resting/all_tss_matrix_10000_flank.RData"))
bcr <- get(load("/pol2_bcr/all_tss_matrix_10000_1_RData"))
lps <- get(load("/pol2_lps/all_tss_matrix_10000_1_RData"))


#Collect differntially expressed gene lists and subset for each group of reads
#Lists contain transcription ids of DE genes, tr_id)
inc <- read.table("inc_com_trans.txt",header=T)
rest_inc <- subset(rest,rownames(rest) %in% inc$tr_id)
bcr_inc <- subset(bcr,rownames(bcr) %in% inc$tr_id)
lps_inc <- subset(lps,rownames(lps) %in% inc$tr_id)
nrow(rest_inc)
nrow(bcr_inc)
nrow(lps_inc)

inc_bcr <- read.table("inc_bcr_trans.txt",header=T)
rest_inc_bcr <- subset(rest,rownames(rest) %in% inc_bcr$tr_id)
bcr_inc_bcr <- subset(bcr,rownames(bcr) %in% inc_bcr$tr_id)
lps_inc_bcr <- subset(lps,rownames(lps) %in% inc_bcr$tr_id)
nrow(rest_inc_bcr)
nrow(bcr_inc_bcr)
nrow(lps_inc_bcr)

inc_lps <- read.table("inc_lps_trans.txt",header=T)
rest_inc_lps  <- subset(rest,rownames(rest) %in% inc_lps$tr_id)
lps_inc_lps <- subset(lps,rownames(lps) %in% inc_lps$tr_id)
bcr_inc_lps <- subset(bcr,rownames(bcr) %in% inc_lps$tr_id)
nrow(rest_inc_lps)
nrow(lps_inc_lps)
nrow(bcr_inc_lps)

nil <- read.table("unchanged_trans.txt",header=T)
rest_nil  <- subset(rest,rownames(rest) %in% nil$tr_id)
bcr_nil <- subset(bcr,rownames(bcr) %in% nil$tr_id)
lps_nil <- subset(lps,rownames(lps) %in% nil$tr_id)
nrow(rest_nil)
nrow(bcr_nil)
nrow(lps_nil)


#Plot out different subsettings of reads. TSS=10,000
#SHARED
pdf("pol_genes_2000_tss_common_increase.pdf")
plot(colMeans(bcr_inc[,8000:12000]),col="blue",type="l",lwd=3,ylim=c(0.2,3))
lines(colMeans(rest_inc[,8000:12000]),col="grey",lwd=3)
lines(colMeans(lps_inc[,8000:12000]),col="orange",lwd=3)
dev.off()

#BCR
pdf("pol_genes_2000_tss_BCR_increase.pdf")
plot(colMeans(bcr_inc_bcr[,8000:12000]),col="blue",type="l",lwd=3,ylim=c(0.2,3))
lines(colMeans(rest_inc_bcr[,8000:12000]),col="grey",lwd=3)
lines(colMeans(lps_inc_bcr[,8000:12000]),col="orange",lwd=3,lty=2)
dev.off()

#LPS
pdf("pol_genes_2000_tss_LPS_increase.pdf")
plot(colMeans(lps_inc_lps[,8000:12000]),col="orange",type="l",lwd=3,ylim=c(0.2,3))
lines(colMeans(rest_inc_lps[,8000:12000]),col="grey",lwd=3)
lines(colMeans(bcr_inc_lps[,8000:12000]),col="blue",lwd=3,lty=2)
dev.off()

#NIL
pdf("pol_genes_2000_tss_unchanged.pdf")
plot(colMeans(bcr_nil[,8000:12000]),col="blue",type="l",lwd=3,ylim=c(0.2,3))
lines(colMeans(rest_nil[,8000:12000]),col="grey",lwd=3)
lines(colMeans(lps_nil[,8000:12000]),col="orange",lwd=3)
dev.off()

#TOTAL
pdf("pol_tss_2000_total.pdf")
plot(colMeans(bcr[,8000:12000]),col="blue",type="l",lwd=2,ylim=c(0.1,1))
lines(colMeans(rest[,8000:12000]),col="grey",lwd=2)
lines(colMeans(lps[,8000:12000]),col="orange",lwd=2)
dev.off()

######################################################################################
