# Supplementary material for: Dataset of transcriptional landscape of B cell early activation
Source: Genom Data. 2015 Jun 12;5:238–40. doi: 10.1016/j.gdata.2015.06.007 (PMC4583667; doi:10.1016/j.gdata.2015.06.007)
Supplement: Supplementary file 5 — Supplementary material 5. [file mmc5.zip › R.calculate_sums_and_max]

## This script calculates the sum and max coverage surrounding transcription start sites

library(IRanges)

#headings from annotation-biotype file
#tr_id   gn_id   gn_name chrom   strand  start   stop    gn_biotype
anno <- read.table("mm9_phog_ens_67_with_biotype.txt",header=T)

#flanking distance on each side
flank = 1000

#remove genes/transcripts with smaller than the flanking region
anno$width <- anno$stop - anno$start
anno <- subset(anno,width > flank)

#Load coverage object from cov2rpm.R
sample.cov <- get(load("SUBJECT_150_rpm_1.RData"))

counts_for_ranges <- function(df, col.start, col.end, col.chr, sample.ranges) {
  df$counts_rowmarker <- 1:nrow(df)

  start.values <- df[, col.start]
  end.values   <- df[, col.end]
  chr.values   <- df[, col.chr]

  ranged <- RangedData(IRanges(start=start.values, end=end.values), space=chr.values, annotation=df$counts_rowmarker)
  ranges <- ranges(ranged)

  sample.ranges <- sample.ranges[names(sample.ranges) %in% names(ranges)]

  overlaps <- as.data.frame(as.matrix(findOverlaps(ranged, sample.ranges)))

  ranged <- as.data.frame(ranged)
  ranged$rownum <- 1:nrow(ranged)

  overlaps.table <- as.data.frame(table(overlaps$query))
  names(overlaps.table) <- c("rownum", "tmp_count")
  overlaps.table$rownum <- as.integer(as.character(overlaps.table$rownum))

  query <- merge(ranged, overlaps.table, all.x=T)
  iv.nas <- which(is.na(query$tmp_count))
  if(length(iv.nas) > 0) query$tmp_count[iv.nas] <- 0

  names(query)[which(names(query) == "annotation")] <- "counts_rowmarker"
  df <- merge(df, query[, c("counts_rowmarker", "tmp_count")])
  df <- df[order(df$counts_rowmarker), ]
  df$tmp_count
}

anno <- transform(anno, range.start = ifelse(strand == 1, start - flank, stop - flank + 1 ),
                        range.end   = ifelse(strand == 1, start + flank - 1, stop + flank))

anno <- transform(anno, chrom = paste("chr", chrom, sep=""))
anno <- subset(anno, chrom %in% names(sample.cov))

query.ranges <- RangedData(IRanges(start=anno$range.start, end=anno$range.end), space=anno$chrom, tr_id=anno$tr_id,gn_id=anno$gn_id,gn_name=anno$gn_name,biotype=anno$gn_biotype)

sample.cov <- sample.cov[sort(names(sample.cov))]
sample.cov <- sample.cov[names(sample.cov) %in% names(query.ranges)]

query.df <- as.data.frame(query.ranges)

query.df$rpm_sums <- unlist(viewSums(RleViewsList(rleList=sample.cov, rangesList=ranges(query.ranges))))
query.df$rpm_max  <- unlist(viewMaxs(RleViewsList(rleList=sample.cov, rangesList=ranges(query.ranges))))

write.table(query.df,file="SUBJECT_sums_and_max_1000.tab",sep="\t",quote=F,row.names=F,col.names=T)
